# Supplementary material for: Glutathione S-Transferases S1, Z1 and A1 Serve as Prognostic Factors in Glioblastoma and Promote Drug Resistance through Antioxidant Pathways
Source: Cells. 2022 Oct 14;11(20):3232. doi: 10.3390/cells11203232 (PMC9600210; doi:10.3390/cells11203232)
Supplement: Supplementary file 1 [file cells-11-03232-s001.zip]

Archive with 1 entries (1 files):
- cells-1943118-supplementary.pdf
